# Supplementary material for: Three-Dimensional Digital Image Correlation Based on Speckle Pattern Projection for Non-Invasive Vibrational Analysis
Source: Sensors (Basel). 2022 Dec 13;22(24):9766. doi: 10.3390/s22249766 (PMC9785917; doi:10.3390/s22249766)
Supplement: Supplementary file 1 [file sensors-22-09766-s001.zip]

Archive with 2 entries (2 files):
- Supplementary Material/Video S1.avi
- Supplementary Material/Video S2.avi
